# Supplementary material for: Field-based determination of controls on runoff and fine sediment generation from lowland grazing livestock fields
Source: J Environ Manage. 2019 Nov 1;249:109365. doi: 10.1016/j.jenvman.2019.109365 (PMC6876281; doi:10.1016/j.jenvman.2019.109365)
Supplement: Multimedia component 1 [file mmc1.zip]

Archive with 8 entries (8 files):
- Supplementary Figure 8.tif
- Supplementary Figure 1.tif
- Supplementary Figure 2.tif
- Supplementary Figure 3.tif
- Supplementary Figure 4.tif
- Supplementary Figure 5.tif
- Supplementary Figure 6.tif
- Supplementary Figure 7.tif
